# Supplementary material for: Luna Virus and Helminths in Wild Mastomys natalensis in Two Contrasting Habitats in Zambia: Risk Factors and Evidence of Virus Dissemination in Semen
Source: Pathogens. 2022 Nov 14;11(11):1345. doi: 10.3390/pathogens11111345 (PMC9697851; doi:10.3390/pathogens11111345)
Supplement: Supplementary file 1 [file pathogens-11-01345-s001.zip]

Archive with 1 entries (1 files):
- pathogens-1995538-supplementary.pdf
